# Supplementary material for: Univariable and multivariable Mendelian randomization investigating the effects of telomere length on the risk of adverse pregnancy outcomes
Source: Front Endocrinol (Lausanne). 2023 Aug 3;14:1225600. doi: 10.3389/fendo.2023.1225600 (PMC10435990; doi:10.3389/fendo.2023.1225600)
Supplement: Supplementary file 13 [file Table_1.xlsx]

## Sheet: Sheet1
Supplementary Table S1.Data for 117 SNPs as IVs in TL and SA
SNP	chr	pos	Effect allele	Other allele	Beta of exposure	SE of exposure	P of exposure	Beta of outcome	SE of outcome	P of outcome	R2	F statistics
rs1003322	22	51072289	A	C	0.014	0.002	1e-08	0.0274	0.0224	0.2209	6.94e-05	32.78
rs10112752	8	73958718	A	G	-0.029	0.002	9.5e-46	0.0193	0.016	0.2274	0.000426705	201.56
rs10768683	11	5247791	G	C	0.047	0.003	1.5e-64	0.0098	0.0196	0.617999	0.000609086	287.77
rs10805346	4	9920347	C	T	0.012	0.002	7e-09	0.0009	0.0159	0.9553	7.1e-05	33.54
rs10840270	11	9629553	G	C	0.014	0.002	1.3e-11	-0.0166	0.0168	0.3259	9.7e-05	45.81
rs10845387	12	11757743	A	G	-0.014	0.002	1.5e-11	0.0272	0.0171	0.113	9.63e-05	45.48
rs10905255	10	5870267	T	G	-0.018	0.002	2.6e-19	-0.0074	0.016	0.6413	0.000170962	80.74
rs11085072	19	4368142	T	C	-0.013	0.002	2.6e-08	0.0036	0.0216	0.8665	6.57e-05	31
rs11117354	16	88092092	C	T	0.023	0.002	3.4e-26	0.0128	0.016	0.4228	0.000237353	112.1
rs111527438	17	29252703	C	T	0.013	0.002	3.1e-09	0.0093	0.017	0.5823	7.43e-05	35.09
rs111950327	16	48283993	C	G	0.024	0.004	5.9e-09	0.0077	0.0351	0.8261	7.17e-05	33.87
rs112394943	3	197842892	C	T	-0.02	0.003	1.6e-12	0.0435	0.0188	0.0208598	0.000105681	49.9
rs113525195	14	23499321	A	C	-0.012	0.002	3.1e-08	-0.015	0.0173	0.386	6.49e-05	30.64
rs11412296	15	50366116	T	A	0.033	0.002	1.4e-45	0.0047	0.0187	0.8033	0.000425072	200.79
rs11579626	1	146741960	C	A	0.027	0.004	1.3e-13	0.003	0.0242	0.8996	0.000116291	54.92
rs11584821	1	114419489	T	C	-0.031	0.003	3e-31	0.0388	0.0206	0.0593103	0.000286231	135.19
rs116863223	18	709396	A	G	-0.082	0.009	2.6e-18	-0.0664	0.0637	0.2977	0.000161278	76.16
rs117407747	7	159117178	T	C	0.045	0.006	1.8e-13	-0.078	0.0819	0.3408	0.000114872	54.25
rs117512405	20	62574274	A	G	-0.079	0.008	9.5e-22	0.0383	0.0352	0.2765	0.000194409	91.81
rs117630647	7	124779510	A	G	0.06	0.007	1.4e-16	0.0001	0.0622	0.999	0.000144762	68.36
rs11769630	7	50257703	A	T	-0.026	0.004	4.3e-11	0.0153	0.0262	0.559	9.21e-05	43.48
rs11991877	8	56664524	A	T	-0.03	0.003	3.2e-21	-0.013	0.0226	0.5662	0.000189373	89.43
rs12369950	12	24762109	C	T	-0.018	0.003	8e-10	0.0291	0.0221	0.1887	7.99e-05	37.75
rs12412214	10	101276256	A	G	-0.025	0.002	3.4e-28	0.0028	0.0162	0.8611	0.000256657	121.22
rs12451892	17	2247982	C	T	-0.012	0.002	2.2e-08	0.0114	0.016	0.4756	6.63e-05	31.31
rs12925933	16	90141355	C	A	-0.015	0.002	7e-12	-0.0102	0.016	0.520701	9.96e-05	47.03
rs12932179	16	9072085	G	A	-0.014	0.002	1.8e-11	-0.0107	0.0163	0.5106	9.56e-05	45.16
rs13062095	3	101267385	C	T	0.014	0.002	9.7e-11	-0.0208	0.0163	0.2019	8.87e-05	41.87
rs13230646	7	23930316	C	T	-0.017	0.002	8.9e-14	0.0023	0.021	0.9133	0.000117745	55.6
rs137901416	14	73418095	A	G	0.046	0.003	4.7e-43	-0.031	0.032	0.3337	0.000400619	189.24
rs139669835	18	729871	T	C	-0.061	0.011	6.1e-09	-0.0888	0.2173	0.683	7.16e-05	33.81
rs139795227	1	92842367	C	A	0.06	0.009	6.7e-12	-0.0726	0.0481	0.1315	9.98e-05	47.11
rs141214782	5	78954683	A	T	-0.025	0.003	2e-13	0.0175	0.0259	0.4999	0.000114335	53.99
rs142426306	20	62488152	T	C	-0.05	0.005	8.7e-21	-0.034	0.0409	0.4054	0.000185163	87.44
rs143190905	20	62291767	T	G	-0.072	0.004	1.6e-85	0.0645	0.0299	0.0309001	0.00081278	384.08
rs144204502	17	76183233	T	C	-0.101	0.009	3.4e-28	0.0637	0.0416	0.1257	0.000256723	121.25
rs145114957	1	94322469	G	C	0.027	0.005	4.6e-08	-0.0358	0.041	0.3835	6.32e-05	29.86
rs150150565	18	708207	T	C	0.064	0.007	6.8e-18	0.066	0.0582	0.2565	0.000157266	74.27
rs1611236	6	29748690	A	G	-0.016	0.002	6.1e-14	0.0416	0.0197	0.0350897	0.000119288	56.33
rs16978028	18	42070981	T	A	-0.03	0.003	8.2e-26	-0.0152	0.029	0.5995	0.000233641	110.34
rs17445108	12	57082058	A	G	-0.017	0.003	2e-08	-0.0267	0.0242	0.2687	6.67e-05	31.5
rs17677991	15	42032383	G	C	0.022	0.002	4.4e-26	0.0106	0.0161	0.5117	0.000236227	111.57
rs182059586	16	14652220	C	T	-0.057	0.007	4.9e-17	0.0599	0.0931	0.5199	0.000149019	70.37
rs185174247	5	138914024	A	G	0.037	0.004	1.1e-17	0.0168	0.046	0.715	0.000155428	73.4
rs188918174	2	54473646	T	C	0.04	0.005	1.2e-13	0.0185	0.0373	0.619699	0.00011642	54.98
rs1907702	12	88955469	A	G	0.015	0.002	5.9e-10	0.0208	0.0197	0.2919	8.12e-05	38.34
rs1957937	14	96181360	T	A	0.021	0.003	1.9e-14	0.0309	0.0204	0.1297	0.000124216	58.66
rs1985369	7	159119220	G	A	-0.031	0.003	3.6e-25	0.0075	0.0251	0.7659	0.000227413	107.4
rs2056726	7	99780283	A	G	-0.023	0.002	7.9e-21	0.0153	0.0189	0.4185	0.000185564	87.63
rs2282764	4	2255063	G	A	-0.022	0.003	9.3e-15	0.0158	0.0228	0.4864	0.000127137	60.04
rs2538745	7	76310784	C	T	-0.013	0.002	3.1e-10	0.0171	0.0158	0.2793	8.39e-05	39.62
rs2555104	2	17841243	C	A	-0.014	0.002	6.6e-12	-0.0193	0.0158	0.223	9.98e-05	47.14
rs28363070	5	1415068	A	G	0.076	0.01	3.5e-15	0.2945	0.1778	0.0976495	0.000131173	61.94
rs28502153	22	17469049	A	C	-0.022	0.002	1.2e-25	0.0197	0.0163	0.228	0.000232143	109.64
rs28577594	12	123895906	C	G	0.019	0.002	5.4e-17	0.0144	0.0175	0.4086	0.000148585	70.17
rs2967355	16	82200103	C	A	-0.046	0.002	4e-83	0.0074	0.0209	0.723801	0.000789556	373.1
rs2977608	1	768253	C	A	0.013	0.002	3e-08	-0.0064	0.0172	0.707301	6.5e-05	30.69
rs3093888	14	20812951	A	G	-0.029	0.005	1.5e-10	0.0489	0.0278	0.0780405	8.68e-05	41
rs35446936	3	169486508	A	G	-0.094	0.002	1e-200	0.0001	0.0178	0.9972	0.00343776	1628.81
rs3767952	1	41231032	A	G	0.013	0.002	1.8e-08	-0.0103	0.0189	0.5871	6.71e-05	31.7
rs3785074	16	69406986	G	A	0.024	0.002	2.6e-27	-0.0034	0.0195	0.8605	0.000248085	117.17
rs3891167	18	658423	G	A	-0.043	0.002	1.2e-70	0.0363	0.0185	0.0492799	0.000668326	315.78
rs41269079	1	45252015	A	T	0.015	0.003	1.7e-09	-0.002	0.0194	0.9179	7.69e-05	36.29
rs41304832	20	62375508	A	G	0.061	0.009	5e-11	0.0252	0.0412	0.5399	9.14e-05	43.17
rs4498805	1	110910397	T	G	0.015	0.002	5.7e-14	0.005	0.0158	0.7519	0.000119622	56.49
rs4530278	19	33752994	T	G	0.014	0.002	1.5e-11	-0.0161	0.0162	0.3183	9.64e-05	45.54
rs45604339	14	65543102	T	C	-0.02	0.002	4.3e-22	0.0238	0.0162	0.1429	0.000197756	93.39
rs4616688	3	160042459	T	G	-0.017	0.002	4.5e-18	-0.0019	0.0162	0.9085	0.000158997	75.09
rs4695407	4	48843372	G	A	0.014	0.002	1.5e-12	-0.0305	0.0158	0.0538295	0.000106096	50.1
rs4731541	7	128678236	G	C	-0.021	0.002	1.4e-23	0.0024	0.0164	0.8846	0.000212064	100.15
rs4743037	9	109639970	T	C	0.015	0.002	5.1e-10	-0.0318	0.0192	0.0987097	8.18e-05	38.62
rs55747751	5	132397351	A	G	-0.021	0.004	1.7e-08	-0.0068	0.0348	0.8458	6.74e-05	31.82
rs56799554	17	41456413	G	A	-0.026	0.003	3e-22	-0.0138	0.0187	0.4624	0.000199185	94.07
rs59409453	17	1666218	G	A	0.02	0.002	1.6e-18	-0.023	0.0196	0.241	0.0001633	77.12
rs6007020	22	45790132	C	T	0.014	0.002	4.8e-12	0.009	0.0165	0.5847	0.000101176	47.78
rs6054257	20	66370	A	G	-0.014	0.002	1.1e-08	-0.0166	0.0197	0.3997	6.93e-05	32.71
rs61405042	7	67200	T	C	-0.05	0.006	8.5e-17	-0.0342	0.0761	0.6528	0.000146708	69.28
rs61748181	5	1294166	T	C	-0.059	0.006	2.8e-23	-0.0037	0.0351	0.9161	0.000209201	98.8
rs6536702	4	164028105	A	G	0.053	0.002	9.4e-111	-0.0226	0.0203	0.2654	0.00105784	500.01
rs6584579	10	105645725	G	A	0.011	0.002	2e-08	0.0043	0.0169	0.7994	6.68e-05	31.53
rs6587577	1	151402045	G	A	-0.018	0.003	4.8e-12	-0.043	0.0217	0.04724	0.000101122	47.75
rs6659669	1	185315067	T	C	-0.012	0.002	1.1e-08	0.0078	0.016	0.624901	6.9e-05	32.57
rs6669563	1	32279629	A	G	0.018	0.002	2.1e-19	-0.022	0.0159	0.1665	0.000171762	81.11
rs66731853	1	20916238	A	G	-0.018	0.002	1.5e-16	-0.0136	0.0199	0.4947	0.000144238	68.11
rs6751209	2	43588302	C	T	-0.014	0.002	1.6e-08	-0.0013	0.0204	0.9495	6.77e-05	31.96
rs6776756	3	128215821	A	G	-0.017	0.002	1.1e-17	-0.0013	0.016	0.935	0.000155216	73.3
rs6790988	3	170263320	G	A	0.015	0.002	1.8e-10	-0.0022	0.0188	0.9073	8.62e-05	40.7
rs6881568	5	1670265	A	C	0.017	0.002	3.7e-16	-0.0481	0.0178	0.00671398	0.000140574	66.38
rs7099229	10	96134685	A	G	-0.015	0.002	8.4e-12	0.0346	0.0208	0.0968389	9.88e-05	46.66
rs7164950	15	56775385	G	A	0.013	0.002	2.3e-10	-0.0219	0.016	0.1716	8.52e-05	40.21
rs7209057	17	65705530	A	G	0.012	0.002	5.7e-09	0.0147	0.0159	0.3556	7.19e-05	33.94
rs7221585	17	76195153	T	C	0.014	0.002	6.7e-09	-0.0088	0.0176	0.617401	7.12e-05	33.63
rs73581419	14	21941148	T	C	0.023	0.003	1.3e-12	-0.0082	0.029	0.7769	0.00010646	50.27
rs73730598	5	77973	A	G	0.027	0.004	4.7e-10	0.0313	0.0318	0.3245	8.22e-05	38.8
rs76065543	16	74678063	T	C	0.034	0.003	4.2e-32	-0.0366	0.0204	0.0733196	0.000294474	139.08
rs76219171	16	50188929	A	G	0.036	0.004	7.8e-17	-0.018	0.0427	0.6725	0.000147097	69.47
rs762679	8	48885436	A	T	0.031	0.003	1.4e-27	-0.0212	0.021	0.3137	0.000250635	118.37
rs76666449	12	120904895	C	T	0.03	0.003	8.2e-19	-0.02	0.0231	0.3856	0.000166136	78.46
rs7705526	5	1285974	A	C	0.078	0.002	1e-200	-0.0022	0.017	0.8969	0.00272305	1289.26
rs77231040	10	106280527	C	G	0.099	0.013	2e-13	0.0069	0.0504	0.8911	0.000114314	53.98
rs7772289	6	28674322	T	G	0.018	0.002	1.7e-18	-0.0178	0.0167	0.2865	0.000163027	76.99
rs78491606	3	72891547	C	A	-0.076	0.007	1.9e-24	0.0749	0.0478	0.1176	0.00022048	104.13
rs79977579	12	54694560	A	C	0.028	0.003	2.3e-16	-0.0068	0.0273	0.8043	0.000142494	67.29
rs80116508	16	3650970	A	G	-0.035	0.004	2e-17	-0.0387	0.0292	0.1851	0.000152813	72.17
rs80324517	6	204031	A	G	0.04	0.005	1.8e-17	0.028	0.0328	0.3931	0.000153125	72.31
rs8102497	19	57370055	A	G	-0.015	0.002	1.4e-13	-0.0178	0.0159	0.2637	0.000115852	54.71
rs8105767	19	22215441	G	A	0.033	0.002	2.5e-50	-0.0055	0.017	0.7471	0.00047114	222.56
rs869785	3	24347800	C	T	-0.015	0.002	4.4e-12	0.0282	0.0167	0.091939	0.000101468	47.92
rs871134	4	7044380	T	C	-0.018	0.002	1.7e-19	0.0174	0.0159	0.2728	0.000172684	81.55
rs932002	1	226577306	T	C	-0.04	0.003	7.3e-47	-0.0243	0.0186	0.1921	0.000437512	206.67
rs9398196	6	109601554	G	A	-0.014	0.002	9.5e-13	0.0156	0.0164	0.3416	0.000107877	50.94
rs939916	11	202253	A	G	0.024	0.002	6.6e-29	-0.0202	0.018	0.262	0.000263551	124.47
rs9419958	10	105675946	C	T	-0.081	0.003	2.6e-167	0.0152	0.0248	0.5392	0.00160706	760.03
rs9600019	13	73317585	T	C	0.013	0.002	2.4e-09	-0.0163	0.0163	0.3194	7.54e-05	35.59
rs9878436	3	138244400	T	C	-0.014	0.002	1.2e-12	-0.0036	0.0165	0.8293	0.000106922	50.49
rs9940099	16	3613207	T	G	-0.034	0.004	3.2e-16	0.1316	0.079	0.0955498	0.000141179	66.67
rs9955360	18	78008334	A	C	-0.019	0.003	2.2e-10	0.0118	0.0226	0.6017	8.53e-05	40.3
