# Supplementary material for: Univariable and multivariable Mendelian randomization investigating the effects of telomere length on the risk of adverse pregnancy outcomes
Source: Front Endocrinol (Lausanne). 2023 Aug 3;14:1225600. doi: 10.3389/fendo.2023.1225600 (PMC10435990; doi:10.3389/fendo.2023.1225600)
Supplement: Supplementary file 14 [file Table_2.xlsx]

## Sheet: Sheet1
Supplementary Table S2.Data for 107 SNPs as IVs in TL and PTB
SNP	chr	pos	Effect allele	Other allele	Beta of exposure	SE of exposure	P of exposure	Beta of outcome	SE of outcome	P of outcome	R2	F statistics
rs1003322	22	51072289	A	C	0.0141734	0.00247546	1e-08	-0.0203	0.0282	0.4707	6.94e-05	32.7819
rs10112752	8	73958718	A	G	-0.0287522	0.00202518	9.5e-46	0.0017	0.0201	0.9315	0.000426705	201.564
rs10768683	11	5247791	G	C	0.0469922	0.00277015	1.5e-64	-0.0032	0.0247	0.8962	0.000609086	287.768
rs10805346	4	9920347	C	T	0.0117072	0.00202147	7e-09	-0.0183	0.02	0.3606	7.1e-05	33.5405
rs10840270	11	9629553	G	C	0.014383	0.00212494	1.3e-11	-0.0228	0.0212	0.2825	9.7e-05	45.8146
rs10845387	12	11757743	A	G	-0.0141214	0.00209396	1.5e-11	0.0398	0.0215	0.0649098	9.63e-05	45.4796
rs10905255	10	5870267	T	G	-0.0182493	0.00203099	2.6e-19	0.0062	0.0201	0.756599	0.000170962	80.7374
rs11117354	16	88092092	C	T	0.0232506	0.00219601	3.4e-26	-0.0313	0.0202	0.1213	0.000237353	112.098
rs111527438	17	29252703	C	T	0.0125	0.00211016	3.1e-09	0.0036	0.0214	0.8647	7.43e-05	35.0903
rs111950327	16	48283993	C	G	0.0238271	0.00409406	5.9e-09	-0.0693	0.0446	0.12	7.17e-05	33.8713
rs112394943	3	197842892	C	T	-0.0198961	0.00281641	1.6e-12	0.0197	0.0237	0.4043	0.000105681	49.9048
rs113525195	14	23499321	A	C	-0.0124075	0.00224132	3.1e-08	-0.015	0.0218	0.4916	6.49e-05	30.645
rs11412296	15	50366116	T	A	0.0332259	0.00234478	1.4e-45	-0.0268	0.0236	0.2559	0.000425072	200.792
rs11579626	1	146741960	C	A	0.0265113	0.00357752	1.3e-13	0.0443	0.0304	0.1447	0.000116291	54.9156
rs11584821	1	114419489	T	C	-0.0306517	0.00263623	3e-31	0.0066	0.0259	0.8004	0.000286231	135.189
rs116863223	18	709396	A	G	-0.0817874	0.00937157	2.6e-18	0.0206	0.0804	0.7974	0.000161278	76.1634
rs117407747	7	159117178	T	C	0.0450533	0.00611706	1.8e-13	0.0648	0.1065	0.5427	0.000114872	54.2458
rs117512405	20	62574274	A	G	-0.0790134	0.00824611	9.5e-22	0.0599	0.0441	0.1744	0.000194409	91.8124
rs117630647	7	124779510	A	G	0.059565	0.00720413	1.4e-16	-0.0915	0.0786	0.2441	0.000144762	68.3624
rs11769630	7	50257703	A	T	-0.0256807	0.00389475	4.3e-11	-0.0412	0.0332	0.2148	9.21e-05	43.4763
rs11991877	8	56664524	A	T	-0.030138	0.00318686	3.2e-21	-0.0431	0.0285	0.1305	0.000189373	89.4337
rs12369950	12	24762109	C	T	-0.0178308	0.00290205	8e-10	-0.0048	0.0278	0.862	7.99e-05	37.7511
rs12412214	10	101276256	A	G	-0.0245174	0.00222685	3.4e-28	-0.0219	0.0204	0.2839	0.000256657	121.217
rs12451892	17	2247982	C	T	-0.0116145	0.00207578	2.2e-08	-0.0205	0.0202	0.3092	6.63e-05	31.3066
rs12925933	16	90141355	C	A	-0.0146622	0.00213796	7e-12	0.0014	0.0201	0.9447	9.96e-05	47.0324
rs12932179	16	9072085	G	A	-0.0136257	0.0020276	1.8e-11	-0.0148	0.0205	0.4694	9.56e-05	45.1597
rs13062095	3	101267385	C	T	0.0138552	0.00214113	9.7e-11	-0.0236	0.0206	0.2518	8.87e-05	41.8733
rs13230646	7	23930316	C	T	-0.0173277	0.00232377	8.9e-14	0.025	0.0267	0.349	0.000117745	55.6024
rs137901416	14	73418095	A	G	0.04572	0.00332355	4.7e-43	0.0013	0.0405	0.9754	0.000400619	189.237
rs139669835	18	729871	T	C	-0.0612563	0.0105346	6.1e-09	0.2655	0.2848	0.3512	7.16e-05	33.8114
rs141214782	5	78954683	A	T	-0.0246687	0.00335723	2e-13	0.0053	0.0326	0.8722	0.000114335	53.9919
rs142426306	20	62488152	T	C	-0.0504903	0.00539933	8.7e-21	0.0137	0.0518	0.7916	0.000185163	87.4449
rs144204502	17	76183233	T	C	-0.100574	0.00913369	3.4e-28	-0.012	0.052	0.8173	0.000256723	121.249
rs145114957	1	94322469	G	C	0.0272605	0.00498872	4.6e-08	0.0291	0.0517	0.573499	6.32e-05	29.8598
rs150150565	18	708207	T	C	0.063762	0.00739877	6.8e-18	0.0691	0.0738	0.349	0.000157266	74.2682
rs1611236	6	29748690	A	G	-0.0160135	0.00213359	6.1e-14	0.08	0.025	0.00140201	0.000119288	56.3312
rs16978028	18	42070981	T	A	-0.029945	0.00285068	8.2e-26	0.0538	0.0366	0.1416	0.000233641	110.344
rs17445108	12	57082058	A	G	-0.0168922	0.00300983	2e-08	0.0291	0.0305	0.3398	6.67e-05	31.4983
rs182059586	16	14652220	C	T	-0.0571159	0.00680853	4.9e-17	-0.1382	0.1195	0.2473	0.000149019	70.3729
rs185174247	5	138914024	A	G	0.0372806	0.00435145	1.1e-17	-0.1253	0.0593	0.0344001	0.000155428	73.4
rs188918174	2	54473646	T	C	0.0403062	0.00543604	1.2e-13	0.0087	0.0469	0.8525	0.00011642	54.9764
rs1907702	12	88955469	A	G	0.0150247	0.00242651	5.9e-10	0.0167	0.0247	0.4993	8.12e-05	38.3394
rs1957937	14	96181360	T	A	0.0209365	0.00273361	1.9e-14	0.0015	0.0257	0.9547	0.000124216	58.6588
rs1985369	7	159119220	G	A	-0.0311893	0.00300952	3.6e-25	-0.0209	0.0318	0.5115	0.000227413	107.403
rs2056726	7	99780283	A	G	-0.0228078	0.00243638	7.9e-21	-0.0322	0.0239	0.178	0.000185564	87.6345
rs2282764	4	2255063	G	A	-0.0224234	0.00289392	9.3e-15	0.052	0.0287	0.0698602	0.000127137	60.0383
rs2538745	7	76310784	C	T	-0.012942	0.002056	3.1e-10	-0.0014	0.02	0.9424	8.39e-05	39.6237
rs2555104	2	17841243	C	A	-0.0139717	0.00203498	6.6e-12	-0.0184	0.02	0.3555	9.98e-05	47.1386
rs28363070	5	1415068	A	G	0.0755557	0.00959987	3.5e-15	0.0877	0.2304	0.7036	0.000131173	61.9444
rs28502153	22	17469049	A	C	-0.0215916	0.00206208	1.2e-25	-0.0235	0.0205	0.2519	0.000232143	109.637
rs28577594	12	123895906	C	G	0.0187657	0.00224024	5.4e-17	-0.0197	0.022	0.3703	0.000148585	70.1679
rs2967355	16	82200103	C	A	-0.0461595	0.00238972	4e-83	-0.0019	0.0265	0.942	0.000789556	373.101
rs2977608	1	768253	C	A	0.0129483	0.00233716	3e-08	-0.0007	0.0216	0.9745	6.5e-05	30.6935
rs3093888	14	20812951	A	G	-0.028973	0.00452459	1.5e-10	0.004	0.035	0.9084	8.68e-05	41.004
rs35446936	3	169486508	A	G	-0.0940025	0.00232918	1e-200	0.0421	0.0225	0.0610801	0.00343776	1628.81
rs3767952	1	41231032	A	G	0.0134472	0.00238826	1.8e-08	0.0216	0.0239	0.366	6.71e-05	31.7029
rs3785074	16	69406986	G	A	0.023863	0.00220455	2.6e-27	-0.0006	0.0247	0.9813	0.000248085	117.168
rs3891167	18	658423	G	A	-0.0425685	0.00239551	1.2e-70	0.0233	0.0233	0.318	0.000668326	315.776
rs41269079	1	45252015	A	T	0.0153617	0.0025499	1.7e-09	-0.0237	0.0245	0.3321	7.69e-05	36.2936
rs41304832	20	62375508	A	G	0.0611702	0.0093095	5e-11	0.041	0.0513	0.4238	9.14e-05	43.1743
rs4498805	1	110910397	T	G	0.0150601	0.00200376	5.7e-14	0.0042	0.0199	0.8339	0.000119622	56.4888
rs4530278	19	33752994	T	G	0.0138793	0.0020567	1.5e-11	0.0153	0.0204	0.4531	9.64e-05	45.5398
rs4616688	3	160042459	T	G	-0.0173476	0.00200198	4.5e-18	-0.0063	0.0204	0.755299	0.000158997	75.0857
rs4695407	4	48843372	G	A	0.0141511	0.00199925	1.5e-12	-0.0174	0.02	0.3849	0.000106096	50.1008
rs4731541	7	128678236	G	C	-0.0206119	0.00205962	1.4e-23	-0.0099	0.0207	0.632199	0.000212064	100.152
rs4743037	9	109639970	T	C	0.0147971	0.00238094	5.1e-10	-0.0064	0.0243	0.791199	8.18e-05	38.6238
rs55747751	5	132397351	A	G	-0.0211612	0.00375164	1.7e-08	0.0342	0.0443	0.4395	6.74e-05	31.8153
rs56799554	17	41456413	G	A	-0.0259793	0.00267858	3e-22	0.0255	0.0236	0.2789	0.000199185	94.0684
rs59409453	17	1666218	G	A	0.0202133	0.00230175	1.6e-18	0.0097	0.0247	0.6949	0.0001633	77.1181
rs6007020	22	45790132	C	T	0.0144904	0.00209637	4.8e-12	0.0114	0.0208	0.583201	0.000101176	47.7775
rs6054257	20	66370	A	G	-0.0141684	0.00247729	1.1e-08	-0.0221	0.0248	0.3727	6.93e-05	32.7104
rs61405042	7	67200	T	C	-0.0501874	0.00602955	8.5e-17	-0.012	0.0958	0.9002	0.000146708	69.2816
rs61748181	5	1294166	T	C	-0.059181	0.00595394	2.8e-23	-0.0062	0.0439	0.8881	0.000209201	98.7993
rs6536702	4	164028105	A	G	0.0534148	0.00238875	9.4e-111	-0.0054	0.0255	0.834	0.00105784	500.011
rs6584579	10	105645725	G	A	0.0114923	0.00204674	2e-08	-0.0393	0.0213	0.0653507	6.68e-05	31.5273
rs6587577	1	151402045	G	A	-0.0182148	0.0026359	4.8e-12	0.0363	0.0273	0.184	0.000101122	47.7517
rs6659669	1	185315067	T	C	-0.0117091	0.00205167	1.1e-08	-0.0323	0.0202	0.1087	6.9e-05	32.5709
rs6669563	1	32279629	A	G	0.0182358	0.00202476	2.1e-19	-0.0037	0.02	0.8534	0.000171762	81.1149
rs66731853	1	20916238	A	G	-0.0177791	0.00215421	1.5e-16	-0.0066	0.0252	0.7948	0.000144238	68.1148
rs6751209	2	43588302	C	T	-0.0140465	0.00248465	1.6e-08	-0.0221	0.0258	0.3903	6.77e-05	31.9598
rs6776756	3	128215821	A	G	-0.0174439	0.00203747	1.1e-17	-0.0061	0.0202	0.763099	0.000155216	73.2998
rs6790988	3	170263320	G	A	0.0145728	0.00228428	1.8e-10	-0.0007	0.0238	0.9753	8.62e-05	40.6992
rs6881568	5	1670265	A	C	0.0169256	0.00207735	3.7e-16	-0.0122	0.0225	0.5864	0.000140574	66.3845
rs7099229	10	96134685	A	G	-0.0153288	0.00224403	8.4e-12	-0.0289	0.0265	0.2742	9.88e-05	46.6613
rs7164950	15	56775385	G	A	0.0129362	0.00204001	2.3e-10	-0.0158	0.0202	0.4328	8.52e-05	40.2112
rs7209057	17	65705530	A	G	0.011819	0.00202865	5.7e-09	0.0306	0.0201	0.1282	7.19e-05	33.9426
rs7221585	17	76195153	T	C	0.0143271	0.00247042	6.7e-09	-0.0175	0.0222	0.4297	7.12e-05	33.6336
rs73581419	14	21941148	T	C	0.0229838	0.00324156	1.3e-12	-0.0257	0.0365	0.4814	0.00010646	50.2729
rs73730598	5	77973	A	G	0.0273632	0.00439272	4.7e-10	0.0355	0.0399	0.3738	8.22e-05	38.803
rs76065543	16	74678063	T	C	0.0342843	0.00290708	4.2e-32	-0.0238	0.0257	0.3541	0.000294474	139.083
rs76219171	16	50188929	A	G	0.0359839	0.00431741	7.8e-17	0.0117	0.054	0.8281	0.000147097	69.4653
rs762679	8	48885436	A	T	0.0310104	0.00285024	1.4e-27	-0.0672	0.0266	0.0114101	0.000250635	118.372
rs76666449	12	120904895	C	T	0.0295125	0.00333186	8.2e-19	-0.0546	0.0292	0.0612407	0.000166136	78.4579
rs77231040	10	106280527	C	G	0.0989303	0.0134649	2e-13	-0.1529	0.0639	0.0167001	0.000114314	53.9822
rs78491606	3	72891547	C	A	-0.0756311	0.00741168	1.9e-24	0.0129	0.0603	0.8309	0.00022048	104.128
rs79977579	12	54694560	A	C	0.0281517	0.00343182	2.3e-16	0.0069	0.0346	0.8423	0.000142494	67.2912
rs80116508	16	3650970	A	G	-0.0352672	0.00415151	2e-17	0.0367	0.0367	0.3175	0.000152813	72.1652
rs80324517	6	204031	A	G	0.0396515	0.00466286	1.8e-17	0.04	0.0412	0.3313	0.000153125	72.3124
rs8102497	19	57370055	A	G	-0.0149654	0.0020233	1.4e-13	0.012	0.0201	0.551899	0.000115852	54.7084
rs8105767	19	22215441	G	A	0.0328384	0.00220117	2.5e-50	-0.0322	0.0214	0.1329	0.00047114	222.564
rs871134	4	7044380	T	C	-0.0182986	0.0020263	1.7e-19	0.0113	0.0201	0.574101	0.000172684	81.5505
rs932002	1	226577306	T	C	-0.0402052	0.00279667	7.3e-47	0.0018	0.0234	0.9394	0.000437512	206.671
rs9419958	10	105675946	C	T	-0.0810098	0.00293847	2.6e-167	0.0198	0.0312	0.525801	0.00160706	760.03
rs9600019	13	73317585	T	C	0.0127134	0.00213096	2.4e-09	0.0117	0.0206	0.5707	7.54e-05	35.5935
rs9878436	3	138244400	T	C	-0.0143407	0.00201819	1.2e-12	-0.0076	0.0208	0.7136	0.000106922	50.4911
rs9940099	16	3613207	T	G	-0.033609	0.00411613	3.2e-16	0.0349	0.0367	0.3417	0.000141179	66.6701
rs9955360	18	78008334	A	C	-0.0190311	0.00299791	2.2e-10	0.0385	0.0284	0.1756	8.53e-05	40.2985
