# Supplementary material for: Univariable and multivariable Mendelian randomization investigating the effects of telomere length on the risk of adverse pregnancy outcomes
Source: Front Endocrinol (Lausanne). 2023 Aug 3;14:1225600. doi: 10.3389/fendo.2023.1225600 (PMC10435990; doi:10.3389/fendo.2023.1225600)
Supplement: Supplementary file 17 [file Table_5.xlsx]

## Sheet: Sheet1
Supplementary Table S5.Data for 93 SNPs as IVs in TL and FGR
SNP	chr	pos	Effect allele	Other allele	Beta of exposure	SE of exposure	P of exposure	Beta of outcome	SE of outcome	P of outcome	R2	F statistics
rs1003322	22	51072289	A	C	0.0141734	0.00247546	1e-08	-0.0323627	0.0402137	0.420953	6.94e-05	32.7819
rs10112752	8	73958718	A	G	-0.0287522	0.00202518	9.5e-46	-0.00396884	0.0284348	0.888994	0.000426705	201.564
rs10805346	4	9920347	C	T	0.0117072	0.00202147	7e-09	0.0271764	0.0285316	0.340842	7.1e-05	33.5405
rs10845387	12	11757743	A	G	-0.0141214	0.00209396	1.5e-11	-0.0148555	0.0305014	0.626227	9.63e-05	45.4796
rs10905255	10	5870267	T	G	-0.0182493	0.00203099	2.6e-19	0.0421894	0.0285488	0.139461	0.000170962	80.7374
rs11117354	16	88092092	C	T	0.0232506	0.00219601	3.4e-26	-0.010578	0.0286735	0.712193	0.000237353	112.098
rs111527438	17	29252703	C	T	0.0125	0.00211016	3.1e-09	0.0415655	0.0302896	0.169979	7.43e-05	35.0903
rs112394943	3	197842892	C	T	-0.0198961	0.00281641	1.6e-12	-0.035331	0.0337106	0.294608	0.000105681	49.9048
rs113525195	14	23499321	A	C	-0.0124075	0.00224132	3.1e-08	0.0132457	0.030872	0.667885	6.49e-05	30.645
rs11579626	1	146741960	C	A	0.0265113	0.00357752	1.3e-13	-0.00237472	0.0433864	0.95635	0.000116291	54.9156
rs11584821	1	114419489	T	C	-0.0306517	0.00263623	3e-31	-0.0598066	0.0368051	0.104173	0.000286231	135.189
rs116863223	18	709396	A	G	-0.0817874	0.00937157	2.6e-18	-0.189367	0.112869	0.0933964	0.000161278	76.1634
rs117407747	7	159117178	T	C	0.0450533	0.00611706	1.8e-13	-0.197306	0.15146	0.19268	0.000114872	54.2458
rs117512405	20	62574274	A	G	-0.0790134	0.00824611	9.5e-22	-0.0851073	0.0622197	0.171358	0.000194409	91.8124
rs117630647	7	124779510	A	G	0.059565	0.00720413	1.4e-16	0.195185	0.109986	0.0759591	0.000144762	68.3624
rs12369950	12	24762109	C	T	-0.0178308	0.00290205	8e-10	0.0311854	0.0393768	0.428376	7.99e-05	37.7511
rs12412214	10	101276256	A	G	-0.0245174	0.00222685	3.4e-28	0.0436756	0.028924	0.131039	0.000256657	121.217
rs12451892	17	2247982	C	T	-0.0116145	0.00207578	2.2e-08	0.0346954	0.0287213	0.227047	6.63e-05	31.3066
rs12925933	16	90141355	C	A	-0.0146622	0.00213796	7e-12	-0.0463149	0.0284803	0.103906	9.96e-05	47.0324
rs12932179	16	9072085	G	A	-0.0136257	0.0020276	1.8e-11	-0.0263537	0.0290758	0.364735	9.56e-05	45.1597
rs13062095	3	101267385	C	T	0.0138552	0.00214113	9.7e-11	0.0509906	0.0291785	0.0805434	8.87e-05	41.8733
rs13230646	7	23930316	C	T	-0.0173277	0.00232377	8.9e-14	0.00369425	0.037634	0.921803	0.000117745	55.6024
rs137901416	14	73418095	A	G	0.04572	0.00332355	4.7e-43	0.0147891	0.0573493	0.796501	0.000400619	189.237
rs139669835	18	729871	T	C	-0.0612563	0.0105346	6.1e-09	-0.466282	0.388876	0.230509	7.16e-05	33.8114
rs141214782	5	78954683	A	T	-0.0246687	0.00335723	2e-13	0.0541747	0.0461193	0.240129	0.000114335	53.9919
rs142426306	20	62488152	T	C	-0.0504903	0.00539933	8.7e-21	0.104701	0.0728849	0.150851	0.000185163	87.4449
rs144204502	17	76183233	T	C	-0.100574	0.00913369	3.4e-28	-0.103553	0.0746803	0.165559	0.000256723	121.249
rs150150565	18	708207	T	C	0.063762	0.00739877	6.8e-18	-0.039852	0.103943	0.70142	0.000157266	74.2682
rs1611236	6	29748690	A	G	-0.0160135	0.00213359	6.1e-14	0.010879	0.0340912	0.74964	0.000119288	56.3312
rs17445108	12	57082058	A	G	-0.0168922	0.00300983	2e-08	0.0441865	0.0432467	0.306909	6.67e-05	31.4983
rs182059586	16	14652220	C	T	-0.0571159	0.00680853	4.9e-17	-0.125795	0.167558	0.452801	0.000149019	70.3729
rs185174247	5	138914024	A	G	0.0372806	0.00435145	1.1e-17	0.102808	0.0830765	0.215899	0.000155428	73.4
rs188918174	2	54473646	T	C	0.0403062	0.00543604	1.2e-13	-0.00399765	0.067117	0.952504	0.00011642	54.9764
rs1907702	12	88955469	A	G	0.0150247	0.00242651	5.9e-10	-0.0476496	0.0351864	0.175671	8.12e-05	38.3394
rs1985369	7	159119220	G	A	-0.0311893	0.00300952	3.6e-25	0.0508407	0.0457251	0.266191	0.000227413	107.403
rs2056726	7	99780283	A	G	-0.0228078	0.00243638	7.9e-21	0.0473202	0.0338999	0.162751	0.000185564	87.6345
rs2282764	4	2255063	G	A	-0.0224234	0.00289392	9.3e-15	0.0101994	0.0407591	0.802404	0.000127137	60.0383
rs2538745	7	76310784	C	T	-0.012942	0.002056	3.1e-10	-0.0166748	0.0283037	0.555767	8.39e-05	39.6237
rs2555104	2	17841243	C	A	-0.0139717	0.00203498	6.6e-12	0.00417808	0.0282987	0.882625	9.98e-05	47.1386
rs28363070	5	1415068	A	G	0.0755557	0.00959987	3.5e-15	-0.188521	0.343197	0.582794	0.000131173	61.9444
rs28502153	22	17469049	A	C	-0.0215916	0.00206208	1.2e-25	0.0429531	0.02926	0.14211	0.000232143	109.637
rs2967355	16	82200103	C	A	-0.0461595	0.00238972	4e-83	-0.0105212	0.0375402	0.779274	0.000789556	373.101
rs2977608	1	768253	C	A	0.0129483	0.00233716	3e-08	-0.00657904	0.030691	0.830263	6.5e-05	30.6935
rs3093888	14	20812951	A	G	-0.028973	0.00452459	1.5e-10	0.0445967	0.0497714	0.370235	8.68e-05	41.004
rs35446936	3	169486508	A	G	-0.0940025	0.00232918	1e-200	-0.0543936	0.0318039	0.0872148	0.00343776	1628.81
rs3767952	1	41231032	A	G	0.0134472	0.00238826	1.8e-08	0.0331384	0.034182	0.332312	6.71e-05	31.7029
rs3785074	16	69406986	G	A	0.023863	0.00220455	2.6e-27	0.0309674	0.0348887	0.374754	0.000248085	117.168
rs3891167	18	658423	G	A	-0.0425685	0.00239551	1.2e-70	0.0243741	0.033155	0.462245	0.000668326	315.776
rs41304832	20	62375508	A	G	0.0611702	0.0093095	5e-11	-0.070039	0.07331	0.339384	9.14e-05	43.1743
rs4498805	1	110910397	T	G	0.0150601	0.00200376	5.7e-14	0.0233053	0.0282425	0.409266	0.000119622	56.4888
rs4530278	19	33752994	T	G	0.0138793	0.0020567	1.5e-11	0.00792327	0.028968	0.784455	9.64e-05	45.5398
rs4616688	3	160042459	T	G	-0.0173476	0.00200198	4.5e-18	0.0281594	0.0289927	0.331419	0.000158997	75.0857
rs4695407	4	48843372	G	A	0.0141511	0.00199925	1.5e-12	0.0220881	0.0282921	0.434969	0.000106096	50.1008
rs4743037	9	109639970	T	C	0.0147971	0.00238094	5.1e-10	-0.0251849	0.0343503	0.46345	8.18e-05	38.6238
rs55747751	5	132397351	A	G	-0.0211612	0.00375164	1.7e-08	0.0145766	0.061877	0.813763	6.74e-05	31.8153
rs56799554	17	41456413	G	A	-0.0259793	0.00267858	3e-22	-0.00594507	0.033426	0.858835	0.000199185	94.0684
rs59409453	17	1666218	G	A	0.0202133	0.00230175	1.6e-18	0.00995218	0.034836	0.775118	0.0001633	77.1181
rs6007020	22	45790132	C	T	0.0144904	0.00209637	4.8e-12	-0.00367009	0.0295692	0.901221	0.000101176	47.7775
rs6054257	20	66370	A	G	-0.0141684	0.00247729	1.1e-08	0.0502608	0.0352456	0.153864	6.93e-05	32.7104
rs61405042	7	67200	T	C	-0.0501874	0.00602955	8.5e-17	0.0641376	0.163448	0.694759	0.000146708	69.2816
rs61748181	5	1294166	T	C	-0.059181	0.00595394	2.8e-23	-0.0290528	0.0626587	0.642886	0.000209201	98.7993
rs6536702	4	164028105	A	G	0.0534148	0.00238875	9.4e-111	-0.0143878	0.0363234	0.692029	0.00105784	500.011
rs6584579	10	105645725	G	A	0.0114923	0.00204674	2e-08	0.0312547	0.030281	0.301998	6.68e-05	31.5273
rs6587577	1	151402045	G	A	-0.0182148	0.0026359	4.8e-12	-0.0146801	0.0389265	0.706082	0.000101122	47.7517
rs6659669	1	185315067	T	C	-0.0117091	0.00205167	1.1e-08	-0.0238148	0.028638	0.405645	6.9e-05	32.5709
rs6669563	1	32279629	A	G	0.0182358	0.00202476	2.1e-19	0.0333479	0.0285396	0.242614	0.000171762	81.1149
rs66731853	1	20916238	A	G	-0.0177791	0.00215421	1.5e-16	-0.0346635	0.0357661	0.33246	0.000144238	68.1148
rs6751209	2	43588302	C	T	-0.0140465	0.00248465	1.6e-08	0.0486535	0.0364376	0.181793	6.77e-05	31.9598
rs6776756	3	128215821	A	G	-0.0174439	0.00203747	1.1e-17	-0.026161	0.0286427	0.361056	0.000155216	73.2998
rs6790988	3	170263320	G	A	0.0145728	0.00228428	1.8e-10	-0.000862967	0.0336687	0.979552	8.62e-05	40.6992
rs6881568	5	1670265	A	C	0.0169256	0.00207735	3.7e-16	0.040286	0.0317332	0.204256	0.000140574	66.3845
rs7099229	10	96134685	A	G	-0.0153288	0.00224403	8.4e-12	0.0338961	0.0372684	0.36308	9.88e-05	46.6613
rs7164950	15	56775385	G	A	0.0129362	0.00204001	2.3e-10	0.0440989	0.0286483	0.123727	8.52e-05	40.2112
rs7209057	17	65705530	A	G	0.011819	0.00202865	5.7e-09	-0.00916251	0.0285073	0.747901	7.19e-05	33.9426
rs7221585	17	76195153	T	C	0.0143271	0.00247042	6.7e-09	0.00479775	0.0314496	0.878751	7.12e-05	33.6336
rs73581419	14	21941148	T	C	0.0229838	0.00324156	1.3e-12	-0.0643885	0.0515176	0.21136	0.00010646	50.2729
rs73730598	5	77973	A	G	0.0273632	0.00439272	4.7e-10	-0.00671437	0.0567771	0.905863	8.22e-05	38.803
rs76065543	16	74678063	T	C	0.0342843	0.00290708	4.2e-32	0.039494	0.036495	0.279174	0.000294474	139.083
rs76219171	16	50188929	A	G	0.0359839	0.00431741	7.8e-17	0.0408265	0.0773316	0.59754	0.000147097	69.4653
rs76666449	12	120904895	C	T	0.0295125	0.00333186	8.2e-19	-0.0168262	0.0412491	0.683334	0.000166136	78.4579
rs78491606	3	72891547	C	A	-0.0756311	0.00741168	1.9e-24	0.0854631	0.0877702	0.330198	0.00022048	104.128
rs79977579	12	54694560	A	C	0.0281517	0.00343182	2.3e-16	-0.0191704	0.0488564	0.694775	0.000142494	67.2912
rs80116508	16	3650970	A	G	-0.0352672	0.00415151	2e-17	-0.0758938	0.0523274	0.146957	0.000152813	72.1652
rs80324517	6	204031	A	G	0.0396515	0.00466286	1.8e-17	0.0425016	0.058422	0.466924	0.000153125	72.3124
rs8102497	19	57370055	A	G	-0.0149654	0.0020233	1.4e-13	0.0232294	0.028428	0.413855	0.000115852	54.7084
rs8105767	19	22215441	G	A	0.0328384	0.00220117	2.5e-50	-0.00189227	0.0303513	0.950288	0.00047114	222.564
rs871134	4	7044380	T	C	-0.0182986	0.0020263	1.7e-19	0.0125928	0.0284254	0.657756	0.000172684	81.5505
rs932002	1	226577306	T	C	-0.0402052	0.00279667	7.3e-47	0.0219992	0.0331684	0.507166	0.000437512	206.671
rs9419958	10	105675946	C	T	-0.0810098	0.00293847	2.6e-167	0.0183968	0.0443188	0.678068	0.00160706	760.03
rs9600019	13	73317585	T	C	0.0127134	0.00213096	2.4e-09	0.0359755	0.029176	0.217556	7.54e-05	35.5935
rs9878436	3	138244400	T	C	-0.0143407	0.00201819	1.2e-12	0.011023	0.0295953	0.709552	0.000106922	50.4911
rs9940099	16	3613207	T	G	-0.033609	0.00411613	3.2e-16	-0.0774291	0.052302	0.13876	0.000141179	66.6701
rs9955360	18	78008334	A	C	-0.0190311	0.00299791	2.2e-10	-0.0146806	0.0404176	0.716439	8.53e-05	40.2985
