# Supplementary material for: Univariable and multivariable Mendelian randomization investigating the effects of telomere length on the risk of adverse pregnancy outcomes
Source: Front Endocrinol (Lausanne). 2023 Aug 3;14:1225600. doi: 10.3389/fendo.2023.1225600 (PMC10435990; doi:10.3389/fendo.2023.1225600)
Supplement: Supplementary file 18 [file Table_6.xlsx]

## Sheet: Sheet1
Supplementary Table S6. Data for 15 SNPs as IVs in SA and TL
SNP	chr	pos	Effect allele	Other allele	Beta of exposure	SE of exposure	P of exposure	Beta of outcome	SE of outcome	P of outcome	R2	F statistics
rs10424582	19	30193721	A	G	0.077	0.0168	4.8e-06	0.00630768	0.00232758	0.00669993	9.44103e-05	9.3
rs10495570	2	9769521	C	T	-0.4833	0.0989	1.02e-06	-0.00801558	0.00564318	0.16	3.67651e-06	0.36
rs11696612	20	31610122	G	A	-0.1971	0.0417	2.28e-06	0.00053505	0.00495601	0.91	1.67037e-05	1.64
rs117054283	13	44848408	C	T	0.1946	0.0423	4.18e-06	-0.00704182	0.00621923	0.26	1.53669e-05	1.51
rs117787091	17	35877634	T	C	-0.213	0.0441	1.34e-06	-0.0123023	0.00527548	0.02	1.69154e-05	1.67
rs1359603	10	2306867	A	T	0.1919	0.042	4.81e-06	0.00455304	0.00417017	0.27	1.71923e-05	1.69
rs139946262	4	47377248	G	A	-0.2159	0.0418	2.33e-07	-0.0201222	0.00813791	0.0129999	1.56869e-05	1.54
rs145459623	2	47728955	G	C	-0.3238	0.0708	4.76e-06	0.0125836	0.00936529	0.18	7.20692e-06	0.71
rs148529339	12	74156593	G	C	0.2389	0.0503	2e-06	0.0120292	0.00939307	0.2	1.06595e-05	1.05
rs1897677	9	8871745	A	T	0.0953	0.0187	3.2e-07	-0.00078123	0.0021912	0.719999	8.36076e-05	8.23
rs2077088	16	200073	G	A	0.0866	0.018	1.55e-06	-0.00229212	0.00225615	0.31	0.00010338	10.18
rs4738382	8	56567649	A	C	-0.0868	0.019	4.73e-06	-0.0036285	0.00246747	0.14	8.15779e-05	8.03
rs642506	18	74790136	A	G	0.1086	0.0231	2.68e-06	-0.00590682	0.00277079	0.0329997	5.00338e-05	4.93
rs72748733	15	60878340	C	A	0.1855	0.0401	3.63e-06	-0.00076943	0.00512309	0.88	1.78022e-05	1.75
rs7971974	12	28277558	T	A	-0.0956	0.0206	3.49e-06	0.00417399	0.00246417	0.0899995	6.50216e-05	6.4
