# Supplementary material for: Univariable and multivariable Mendelian randomization investigating the effects of telomere length on the risk of adverse pregnancy outcomes
Source: Front Endocrinol (Lausanne). 2023 Aug 3;14:1225600. doi: 10.3389/fendo.2023.1225600 (PMC10435990; doi:10.3389/fendo.2023.1225600)
Supplement: Supplementary file 19 [file Table_7.xlsx]

## Sheet: Sheet1
Supplementary Table S7. Data for 9 SNPs as IVs in SA and TL
SNP	chr	pos	Effect allele	Other allele	Beta of exposure	SE of exposure	P of exposure	Beta of outcome	SE of outcome	P of outcome	R2	F statistics
rs111695916	1	96058120	T	C	-0.2481	0.053	2.92e-06	-0.00017728	0.00677854	0.98	1.57505e-05	1.63972
rs12469564	2	160805689	T	C	-0.1311	0.0274	1.65e-06	0.00318279	0.00239072	0.18	5.93485e-05	6.17879
rs12542503	8	22118817	C	T	0.1139	0.0248	4.21e-06	0.00360689	0.00219703	0.1	6.68737e-05	6.96228
rs140871899	7	84857682	C	T	0.4092	0.0891	4.33e-06	-0.00177643	0.00724575	0.81	5.74693e-06	0.598282
rs2072334	17	26822524	C	T	0.151	0.0322	2.71e-06	-0.00419912	0.0028506	0.14	4.10629e-05	4.27499
rs2492077	1	41960064	A	C	-0.1069	0.0232	4.19e-06	-0.00071255	0.00229646	0.760001	7.5427e-05	7.85285
rs2858226	22	33010757	T	C	0.0921	0.02	4.11e-06	0.00109373	0.00201892	0.59	0.000101592	10.5772
rs4666291	2	22125367	C	T	0.204	0.0418	1.04e-06	-0.00184926	0.00351551	0.6	2.6811e-05	2.79121
rs6905736	6	19843767	A	C	-0.129	0.0278	3.49e-06	0.00167415	0.00285048	0.56	5.51449e-05	5.74112
