# Supplementary material for: Univariable and multivariable Mendelian randomization investigating the effects of telomere length on the risk of adverse pregnancy outcomes
Source: Front Endocrinol (Lausanne). 2023 Aug 3;14:1225600. doi: 10.3389/fendo.2023.1225600 (PMC10435990; doi:10.3389/fendo.2023.1225600)
Supplement: Supplementary file 20 [file Table_8.xlsx]

## Sheet: Sheet1
Supplementary Table S8. Data for 7 SNPs as IVs in PE and TL
SNP	chr	pos	Effect allele	Other allele	Beta of exposure	SE of exposure	P of exposure	Beta of outcome	SE of outcome	P of outcome	R2	F statistics
rs10103355	8	17918934	G	A	-0.3723	0.0689	6.58e-08	-0.0051214	0.00848258	0.55	1.48318e-05	1.75961
rs11155210	6	142188405	T	C	0.2604	0.0533	1.01e-06	-0.00119538	0.00348178	0.73	2.09959e-05	2.49092
rs12775642	10	121712667	A	G	0.1258	0.0255	7.84e-07	0.00057451	0.00216997	0.79	8.96741e-05	10.6395
rs137882343	18	65010976	T	G	0.5548	0.1179	2.5e-06	0.00517316	0.00703493	0.46	4.07932e-06	0.483957
rs17083272	4	54542565	T	C	0.1262	0.0274	4.17e-06	0.00280659	0.00224485	0.21	6.6749e-05	7.91937
rs574800233	6	88077268	T	G	0.2105	0.0453	3.43e-06	0.00068501	0.00527227	0.9	2.55592e-05	3.03232
rs7769369	6	11224713	C	T	-0.1213	0.0251	1.34e-06	0.00127056	0.00205222	0.54	8.79164e-05	10.431
