# Supplementary material for: Univariable and multivariable Mendelian randomization investigating the effects of telomere length on the risk of adverse pregnancy outcomes
Source: Front Endocrinol (Lausanne). 2023 Aug 3;14:1225600. doi: 10.3389/fendo.2023.1225600 (PMC10435990; doi:10.3389/fendo.2023.1225600)
Supplement: Supplementary file 21 [file Table_9.xlsx]

## Sheet: Sheet1
Supplementary Table S9. Data for 10 SNPs as IVs in GDM and TL
SNP	chr	pos	Effect allele	Other allele	Beta of exposure	SE of exposure	P of exposure	Beta of outcome	SE of outcome	P of outcome	R2	F statistics
rs10040098	5	95674266	T	C	-0.1136	0.0215	1.19e-07	-0.00036188	0.00218803	0.87	9.51325e-05	12.2984
rs112512273	3	149448376	T	C	0.2457	0.0485	4.1e-07	-0.0107716	0.0143549	0.450001	1.7958e-05	2.32136
rs142222325	16	89932167	C	G	0.4914	0.1031	1.89e-06	0.00796363	0.00839531	0.34	3.56573e-06	0.460922
rs144589137	2	241298428	A	G	-0.2814	0.0602	3e-06	0.00132989	0.00490684	0.79	9.94889e-06	1.28605
rs185497833	1	194176242	T	C	0.3786	0.0808	2.8e-06	-0.0182529	0.0109056	0.0940005	5.473e-06	0.707466
rs4954803	2	140617177	C	T	-0.1521	0.032	2.06e-06	0.00184708	0.00352204	0.6	3.452e-05	4.46235
rs59068774	21	44102313	A	G	0.1391	0.0303	4.45e-06	0.00367783	0.00296627	0.22	3.6613e-05	4.73292
rs74628648	12	97851002	T	C	-0.1779	0.0376	2.21e-06	0.00064528	0.00435201	0.88	2.51305e-05	3.24855
rs78692873	2	232939091	T	C	0.3861	0.081	1.85e-06	-0.0142823	0.012334	0.25	5.63331e-06	0.728188
rs9295438	6	19452664	C	T	-0.2283	0.0406	1.85e-08	-0.001498	0.00366196	0.68	3.41475e-05	4.4142
