# Supplementary material for: Univariable and multivariable Mendelian randomization investigating the effects of telomere length on the risk of adverse pregnancy outcomes
Source: Front Endocrinol (Lausanne). 2023 Aug 3;14:1225600. doi: 10.3389/fendo.2023.1225600 (PMC10435990; doi:10.3389/fendo.2023.1225600)
Supplement: Supplementary file 22 [file Table_10.xlsx]

## Sheet: Sheet1
Supplementary Table S10. Data for 10 SNPs as IVs in FGR and TL
SNP	chr	pos	Effect allele	Other allele	Beta of exposure	SE of exposure	P of exposure	Beta of outcome	SE of outcome	P of outcome	R2	F statistics
rs111678372	5	36087870	T	C	0.441012	0.0860106	2.94e-07	0.00202173	0.00827032	0.81	8.89185e-06	1.54492
rs114536352	4	174437251	T	C	0.459243	0.100557	4.95e-06	0.0041246	0.0108839	0.7	2.40043e-06	0.417061
rs115682423	2	125202391	C	T	0.675966	0.142354	2.05e-06	-0.00163833	0.00645839	0.8	5.13706e-06	0.892537
rs12004095	9	132503432	C	A	0.280088	0.0585069	1.69e-06	0.0011239	0.0036665	0.760001	1.8481e-05	3.21102
rs150779031	6	64599124	T	G	0.550874	0.0973464	1.52e-08	-0.00751896	0.010945	0.49	1.87038e-06	0.324968
rs2642445	1	220974391	A	C	-0.16157	0.0346176	3.05e-06	0.00100993	0.00230919	0.66	4.73277e-05	8.22329
rs4743294	9	101673848	G	A	0.173035	0.0351048	8.26e-07	0.00117453	0.00222799	0.6	4.8335e-05	8.39833
rs6979387	7	139170417	G	A	-0.23606	0.0476191	7.15e-07	-0.00292597	0.00282045	0.3	3.4343e-05	5.96709
rs74481634	20	17860590	A	G	0.200765	0.0429664	2.97e-06	-0.00111093	0.00414591	0.79	2.28199e-05	3.96492
rs76588384	2	47494860	T	C	0.32257	0.0671297	1.55e-06	0.00063504	0.00656395	0.92	2.65734e-06	0.461697
